# Supplementary material for: COMMD3 Regulates Copper Metabolism via the ATOX1-ATP7A-LOX Axis to Promote Multiple Myeloma Progression
Source: Biomedicines. 2025 Feb 4;13(2):351. doi: 10.3390/biomedicines13020351 (PMC11852399; doi:10.3390/biomedicines13020351)
Supplement: Supplementary file 1 [file biomedicines-13-00351-s001.zip › Supplementary Table S1.xlsx]

## Sheet: Sheet1
Gene	Forward (5' to 3')	Reverse (5' to 3')
GAPDH	ATGGGGAAGGTGAAGGTCG	GGGGTCATTGATGGCAACAATA
COMMD3	AAATTTGACCGAGAGCGAATAGAAC	CTGGTACTCCAAGCGCCAAG
ATOX1	GTGCTGAAGCTGTCTCTCGG	GCCCAAGGTAGGTAGGAAACAGTCTTT
ATP7A	TGTGTGCAGTCTATTGAGGGT	TGACAAGGTAGCATCAAATCCC
LOX	GCATACAGGGCAGATGTCAG	GTGTTGGCATCAAGCAGGTC
